# Supplementary material for: The Slx4-Rad1-Rad10 nuclease differentially regulates deletions and duplications induced by a replication fork barrier
Source: PLoS Genet. 2025 May 30;21(5):e1011720. doi: 10.1371/journal.pgen.1011720 (PMC12151478; doi:10.1371/journal.pgen.1011720)
Supplement: S6 Table — (XLSX) [file pgen.1011720.s013.xlsx]

## Sheet: No Tus-Ter
YPD
Genotype	Strain #	Date of Assay	YPD	SC-trp	Trp+ Frequency	Trp+ Frequency x 10^-4	5FOA	Ura- Frequency	Ura- Frequency x 10^-4
No Tus/Ter	5248-1	2022-01-23	1405000	54	3.84342e-05	0.384342	22.5	1.60142e-05	0.160142
No Tus/Ter	5248-1	2022-01-23	1493000	67	4.48761e-05	0.448761	42	2.81313e-05	0.281313
No Tus/Ter	5248-1	2022-01-23	1237000	28.75	2.32417e-05	0.232417	47.25	3.81973e-05	0.381973
No Tus/Ter	5248-1	2022-01-23	1284000	33	2.57009e-05	0.257009	19	1.47975e-05	0.147975
No Tus/Ter	5248-1	2022-01-23	1372000	41.25	3.00656e-05	0.300656	120.5	8.7828e-05	0.87828
No Tus/Ter	5248-1	2022-01-23	1444000	55.25	3.82618e-05	0.382618	0.25	1.7313e-07	0.0017313
MEDIAN					3.41637e-05	0.341637		2.20728e-05	0.220728
n					6			6

## Sheet: WT Tus-Ter
YPD (No Tus Expression)										YPGAL (+Tus Expression)
Genotype	Strain #	Date of Assay	YPD	SC-trp	Trp+ Frequency	Trp+ Frequency x 10^-4	5FOA	Ura- Frequency	Ura- Frequency x 10^-4	Genotype	Strain #	Date of Assay	YPD	SC-trp	Trp+ Frequency	Trp+ Frequency x 10^-4	5FOA	Ura- Frequency	Ura- Frequency x 10^-4
WT Tus/Ter	5247-1	2022-01-23	1590000	84.75	5.33019e-05	0.533019	40.75	2.56289e-05	0.256289	WT Tus/Ter	5247-1	2022-01-23	1050000	960	0.000914286	9.14286	540	0.000514286	5.14286
WT Tus/Ter	5247-1	2022-01-23	1650000	47.5	2.87879e-05	0.287879	11.25	6.81818e-06	0.0681818	WT Tus/Ter	5247-1	2022-01-23	1280000	890	0.000695312	6.95312	1070	0.000835937	8.35938
WT Tus/Ter	5247-1	2022-01-23	1710000	41.25	2.41228e-05	0.241228	56.5	3.30409e-05	0.330409	WT Tus/Ter	5247-1	2022-01-23	1310000	1090	0.000832061	8.32061	103	7.8626e-05	0.78626
WT Tus/Ter	5247-1	2022-01-23	1890000	11	5.82011e-06	0.0582011	10	5.29101e-06	0.0529101	WT Tus/Ter	5247-1	2022-01-23	1350000	870	0.000644444	6.44444	2290	0.0016963	16.963
WT Tus/Ter	5247-1	2022-01-23	1680000	27.25	1.62202e-05	0.162202	23	1.36905e-05	0.136905	WT Tus/Ter	5247-1	2022-01-23	1260000	1580	0.00125397	12.5397	1970	0.00156349	15.6349
WT Tus/Ter	5247-1	2022-01-23	1460000	45.5	3.11644e-05	0.311644	100.25	6.86644e-05	0.686644	WT Tus/Ter	5247-1	2022-01-23	1450000	900	0.00062069	6.2069	900	0.00062069	6.2069
WT Tus/Ter	5247-1	2022-03-28	3020000	47.5	1.57285e-05	0.157285	ND	ND	ND	WT Tus/Ter	5247-1	2022-03-28	2470000	3500	0.001417	14.17	ND	ND	ND
WT Tus/Ter	5247-1	2022-03-28	1100000	23.125	2.10227e-05	0.210227	ND	ND	ND	WT Tus/Ter	5247-1	2022-03-28	4260000	3810	0.000894366	8.94366	ND	ND	ND
WT Tus/Ter	5247-1	2022-03-28	1673000	83.875	5.01345e-05	0.501345	ND	ND	ND	WT Tus/Ter	5247-1	2022-03-28	2580000	3950	0.00153101	15.3101	ND	ND	ND
WT Tus/Ter	5247-1	2022-03-28	3840000	125.125	3.25846e-05	0.325846	ND	ND	ND	WT Tus/Ter	5247-1	2022-03-28	970000	720	0.000742268	7.42268	ND	ND	ND
WT Tus/Ter	5247-1	2022-04-25	3100000	52	1.67742e-05	0.167742	ND	ND	ND	WT Tus/Ter	5247-1	2022-04-25	3670000	6620	0.00180381	18.0381	ND	ND	ND
WT Tus/Ter	5247-1	2022-04-25	4710000	74	1.57113e-05	0.157113	ND	ND	ND	WT Tus/Ter	5247-1	2022-04-25	4280000	9940	0.00232243	23.2243	ND	ND	ND
WT Tus/Ter	5247-1	2022-04-25	4700000	132	2.80851e-05	0.280851	ND	ND	ND	WT Tus/Ter	5247-1	2022-04-25	4160000	4640	0.00111538	11.1538	ND	ND	ND
WT Tus/Ter	5247-1	2022-04-25	4660000	53	1.13734e-05	0.113734	ND	ND	ND	WT Tus/Ter	5247-1	2022-04-25	4400000	5010	0.00113864	11.3864	ND	ND	ND
WT Tus/Ter	5247-1	2022-04-25	5500000	136	2.47273e-05	0.247273	ND	ND	ND	WT Tus/Ter	5247-1	2022-04-25	4360000	9600	0.00220183	22.0183	ND	ND	ND
WT Tus/Ter	5247-1	2022-04-25	48900000	79	1.61554e-06	0.0161554	ND	ND	ND	WT Tus/Ter	5247-1	2022-04-25	3550000	4960	0.00139718	13.9718	ND	ND	ND
WT Tus/Ter	5247-1	2022-05-24	3530000	64	1.81303e-05	0.181303	ND	ND	ND	WT Tus/Ter	5247-1	2022-05-24	4770000	2770	0.000580713	5.80713	ND	ND	ND
WT Tus/Ter	5247-1	2022-05-24	4880000	194	3.97541e-05	0.397541	ND	ND	ND	WT Tus/Ter	5247-1	2022-05-24	5220000	5010	0.00095977	9.5977	ND	ND	ND
WT Tus/Ter	5247-1	2022-05-24	5200000	70	1.34615e-05	0.134615	ND	ND	ND	WT Tus/Ter	5247-1	2022-05-24	3950000	4320	0.00109367	10.9367	ND	ND	ND
WT Tus/Ter	5247-1	2022-05-24	5240000	111	2.11832e-05	0.211832	ND	ND	ND	WT Tus/Ter	5247-1	2022-05-24	4740000	2480	0.000523207	5.23207	ND	ND	ND
WT Tus/Ter	5247-1	2022-05-24	4250000	446	0.000104941	1.04941	ND	ND	ND	WT Tus/Ter	5247-1	2022-05-24	4730000	2500	0.000528541	5.28541	ND	ND	ND
WT Tus/Ter	5247-1	2022-05-24	5180000	180	3.4749e-05	0.34749	ND	ND	ND	WT Tus/Ter	5247-1	2022-05-24	4830000	1730	0.000358178	3.58178	ND	ND	ND
WT Tus/Ter	5247-1	2022-06-15	5830000	231	3.96226e-05	0.396226	ND	ND	ND	WT Tus/Ter	5247-1	2022-06-15	7600000	18380	0.00241842	24.1842	ND	ND	ND
WT Tus/Ter	5247-1	2022-06-15	7000000	1319	0.000188429	1.88429	ND	ND	ND	WT Tus/Ter	5247-1	2022-06-15	6640000	6150	0.000926205	9.26205	ND	ND	ND
WT Tus/Ter	5247-1	2022-06-15	7740000	107	1.38243e-05	0.138243	ND	ND	ND	WT Tus/Ter	5247-1	2022-06-15	7520000	6800	0.000904255	9.04255	ND	ND	ND
WT Tus/Ter	5247-1	2022-06-15	7470000	204	2.73092e-05	0.273092	ND	ND	ND	WT Tus/Ter	5247-1	2022-06-15	5340000	6250	0.00117041	11.7041	ND	ND	ND
WT Tus/Ter	5247-1	2022-06-30	4760000	406	8.52941e-05	0.852941	ND	ND	ND	WT Tus/Ter	5247-1	2022-06-15	7970000	6590	0.000826851	8.26851	ND	ND	ND
WT Tus/Ter	5247-1	2022-06-30	9420000	386	4.09766e-05	0.409766	ND	ND	ND	WT Tus/Ter	5247-1	2022-06-15	6960000	7930	0.00113937	11.3937	ND	ND	ND
WT Tus/Ter	5247-1	2022-06-30	7180000	98	1.3649e-05	0.13649	ND	ND	ND	WT Tus/Ter	5247-1	2022-06-30	7070000	9500	0.00134371	13.4371	ND	ND	ND
WT Tus/Ter	5247-1	2022-06-30	10240000	277	2.70508e-05	0.270508	ND	ND	ND	WT Tus/Ter	5247-1	2022-06-30	5650000	4370	0.000773451	7.73451	ND	ND	ND
WT Tus/Ter	5247-1	2022-06-30	6060000	256	4.22442e-05	0.422442	ND	ND	ND	WT Tus/Ter	5247-1	2022-06-30	6050000	5590	0.000923967	9.23967	ND	ND	ND
WT Tus/Ter	5247-1	2022-10-17	8170000	134	1.64015e-05	0.164015	ND	ND	ND	WT Tus/Ter	5247-1	2022-06-30	6700000	3930	0.000586567	5.86567	ND	ND	ND
WT Tus/Ter	5247-1	2022-10-17	6040000	212	3.50993e-05	0.350993	ND	ND	ND	WT Tus/Ter	5247-1	2022-06-30	6560000	3440	0.00052439	5.2439	ND	ND	ND
WT Tus/Ter	5247-1	2023-03-01	4980000	277	5.56225e-05	0.556225	148	2.97189e-05	0.297189	WT Tus/Ter	5247-1	2022-06-30	6150000	3540	0.00057561	5.7561	ND	ND	ND
WT Tus/Ter	5247-1	2023-03-01	7460000	263	3.52547e-05	0.352547	236	3.16354e-05	0.316354	WT Tus/Ter	5247-1	2022-10-17	7320000	6020	0.000822404	8.22404	ND	ND	ND
WT Tus/Ter	5247-1	2023-03-01	5510000	81	1.47005e-05	0.147005	134	2.43194e-05	0.243194	WT Tus/Ter	5247-1	2022-10-17	5400000	26730	0.00495	49.5	ND	ND	ND
WT Tus/Ter	5247-1	2023-03-01	6820000	126	1.84751e-05	0.184751	94	1.3783e-05	0.13783	WT Tus/Ter	5247-1	2022-10-17	6820000	12690	0.0018607	18.607	ND	ND	ND
WT Tus/Ter	5247-1	2023-03-01	5080000	299	5.88583e-05	0.588583	86	1.69291e-05	0.169291	WT Tus/Ter	5247-1	2023-03-01	7200000	11000	0.00152778	15.2778	18710	0.00259861	25.9861
WT Tus/Ter	5247-1	2023-03-01	7880000	1093	0.000138706	1.38706	12	1.52284e-06	0.0152284	WT Tus/Ter	5247-1	2023-03-01	7210000	11160	0.00154785	15.4785	10240	0.00142025	14.2025
WT Tus/Ter	5247-1	2023-12-12	5800000	217	3.74138e-05	0.374138	40	6.89655e-06	0.0689655	WT Tus/Ter	5247-1	2023-03-01	7740000	8730	0.00112791	11.2791	13910	0.00179716	17.9716
WT Tus/Ter	5247-1	2023-12-12	6400000	140	2.1875e-05	0.21875	280	4.375e-05	0.4375	WT Tus/Ter	5247-1	2023-03-01	6200000	5230	0.000843548	8.43548	15630	0.00252097	25.2097
WT Tus/Ter	5247-1	2023-12-12	6000000	371	6.18333e-05	0.618333	115	1.91667e-05	0.191667	WT Tus/Ter	5247-1	2023-03-01	7390000	6460	0.000874154	8.74154	9240	0.00125034	12.5034
WT Tus/Ter	5247-1	2024-04-08	4060000	318	7.83251e-05	0.783251	ND	ND	ND	WT Tus/Ter	5247-1	2023-12-12	4200000	6200	0.00147619	14.7619	4100	0.00097619	9.7619
WT Tus/Ter	5247-1	2024-04-08	5740000	ND	ND	ND	190	3.3101e-05	0.33101	WT Tus/Ter	5247-1	2023-12-12	2800000	8400	0.003	30	7800	0.00278571	27.8571
WT Tus/Ter	5247-1	2024-04-08	6220000	71	1.14148e-05	0.114148	430	6.91318e-05	0.691318	WT Tus/Ter	5247-1	2023-12-12	6500000	5500	0.000846154	8.46154	6700	0.00103077	10.3077
WT Tus/Ter	5247-1	2024-04-08	5710000	460	8.05604e-05	0.805604	50	8.75657e-06	0.0875657	WT Tus/Ter	5247-1	2024-04-08	2780000	6100	0.00219424	21.9424	21900	0.0078777	78.777
WT Tus/Ter	5247-1	2024-04-08	4460000	210	4.70852e-05	0.470852	80	1.79372e-05	0.179372	WT Tus/Ter	5247-1	2024-04-08	4310000	2000	0.000464037	4.64037	9300	0.00215777	21.5777
WT Tus/Ter	5247-1	2024-04-08	4920000	40	8.13008e-06	0.0813008	410	8.33333e-05	0.833333	WT Tus/Ter	5247-1	2024-04-08	5100000	5200	0.00101961	10.1961	8900	0.0017451	17.451
WT Tus/Ter	5303-6b	2024-06-29	5520000	264	4.78261e-05	0.478261	ND	ND	ND	WT Tus/Ter	5247-1	2024-04-08	2890000	3900	0.00134948	13.4948	3800	0.00131488	13.1488
WT Tus/Ter	5303-6b	2024-06-29	6950000	145	2.08633e-05	0.208633	ND	ND	ND	WT Tus/Ter	5247-1	2024-04-08	5020000	7200	0.00143426	14.3426	4800	0.000956175	9.56175
WT Tus/Ter	5303-6b	2024-06-29	7290000	123	1.68724e-05	0.168724	ND	ND	ND	WT Tus/Ter	5247-1	2024-04-08	3220000	4700	0.00145963	14.5963	5200	0.00161491	16.1491
WT Tus/Ter	5303-6b	2024-06-29	5690000	296	5.20211e-05	0.520211	ND	ND	ND	WT Tus/Ter	5303-6b	2022-06-29	3610000	4260	0.00118006	11.8006	ND	ND	ND
WT Tus/Ter	5303-6b	2024-06-29	8040000	146	1.81592e-05	0.181592	ND	ND	ND	WT Tus/Ter	5303-6b	2022-06-29	4910000	3890	0.000792261	7.92261	ND	ND	ND
WT Tus/Ter	5303-6b	2024-06-29	6720000	255	3.79464e-05	0.379464	ND	ND	ND	WT Tus/Ter	5303-6b	2022-06-29	5190000	6270	0.00120809	12.0809	ND	ND	ND
WT Tus/Ter	5303-6b	2022-07-11	4070000	155	3.80835e-05	0.380835	ND	ND	ND	WT Tus/Ter	5303-6b	2022-06-29	4210000	13830	0.00328504	32.8504	ND	ND	ND
WT Tus/Ter	5303-6b	2022-07-11	3760000	79	2.10106e-05	0.210106	ND	ND	ND	WT Tus/Ter	5303-6b	2022-06-29	3500000	3320	0.000948571	9.48571	ND	ND	ND
WT Tus/Ter	5303-6b	2022-07-11	3330000	91	2.73273e-05	0.273273	ND	ND	ND	WT Tus/Ter	5303-6b	2022-06-29	4790000	9870	0.00206054	20.6054	ND	ND	ND
WT Tus/Ter	5303-6b	2022-07-11	5440000	262	4.81618e-05	0.481618	ND	ND	ND	WT Tus/Ter	5303-6b	2022-07-11	4680000	8540	0.00182479	18.2479	ND	ND	ND
WT Tus/Ter	5303-6b	2022-07-11	6010000	446	7.42097e-05	0.742097	ND	ND	ND	WT Tus/Ter	5303-6b	2022-07-11	3500000	3630	0.00103714	10.3714	ND	ND	ND
WT Tus/Ter	5303-6b	2022-07-11	3340000	176	5.26946e-05	0.526946	ND	ND	ND	WT Tus/Ter	5303-6b	2022-07-11	5150000	21890	0.00425049	42.5049	ND	ND	ND
WT Tus/Ter	5303-6b	2023-02-07	7070000	255	3.60679e-05	0.360679	113	1.5983e-05	0.15983	WT Tus/Ter	5303-6b	2022-07-11	5300000	9090	0.00171509	17.1509	ND	ND	ND
WT Tus/Ter	5303-6b	2023-02-07	5340000	ND	ND	ND	123	2.30337e-05	0.230337	WT Tus/Ter	5303-6b	2023-02-07	4430000	15030	0.00339278	33.9278	ND	ND	ND
WT Tus/Ter	5303-6b	2023-02-07	7320000	185	2.52732e-05	0.252732	83	1.13388e-05	0.113388	WT Tus/Ter	5303-6b	2023-02-07	5010000	12290	0.00245309	24.5309	9020	0.0018004	18.004
WT Tus/Ter	5303-6b	2023-02-07	6110000	125	2.04583e-05	0.204583	208	3.40426e-05	0.340426	WT Tus/Ter	5303-6b	2023-02-07	5400000	8500	0.00157407	15.7407	8140	0.00150741	15.0741
WT Tus/Ter	5303-6b	2023-02-07	7360000	549	7.45924e-05	0.745924	146	1.9837e-05	0.19837	WT Tus/Ter	5303-6b	2023-02-07	5270000	6110	0.00115939	11.5939	9370	0.00177799	17.7799
WT Tus/Ter	5303-6b	2023-02-07	5100000	174	3.41176e-05	0.341176	307	6.01961e-05	0.601961	WT Tus/Ter	5303-6b	2023-02-07	5080000	5760	0.00113386	11.3386	15150	0.00298228	29.8228
WT Tus/Ter	5303-6b	2023-03-07	5380000	61	1.13383e-05	0.113383	1108	0.000205948	2.05948	WT Tus/Ter	5303-6b	2023-02-07	4300000	3770	0.000876744	8.76744	16400	0.00381395	38.1395
WT Tus/Ter	5303-6b	2023-03-07	4720000	82	1.73729e-05	0.173729	75	1.58898e-05	0.158898	WT Tus/Ter	5303-6b	2023-03-07	4890000	5000	0.00102249	10.2249	4410	0.00090184	9.0184
WT Tus/Ter	5303-6b	2023-03-07	6150000	63	1.02439e-05	0.102439	262	4.26016e-05	0.426016	WT Tus/Ter	5303-6b	2023-03-07	4620000	5300	0.00114719	11.4719	20460	0.00442857	44.2857
WT Tus/Ter	5303-6b	2023-03-07	5490000	300	5.46448e-05	0.546448	902	0.000164299	1.64299	WT Tus/Ter	5303-6b	2023-03-07	4150000	4420	0.00106506	10.6506	6430	0.0015494	15.494
WT Tus/Ter	5303-6b	2023-03-07	4500000	203	4.51111e-05	0.451111	165	3.66667e-05	0.366667	WT Tus/Ter	5303-6b	2023-03-07	4160000	7500	0.00180288	18.0288	5490	0.00131971	13.1971
WT Tus/Ter	5303-6b	2023-03-07	6170000	62	1.00486e-05	0.100486	91	1.47488e-05	0.147488	WT Tus/Ter	5303-6b	2023-03-07	4820000	3580	0.000742739	7.42739	4230	0.000877593	8.77593
WT Tus/Ter	5303-4d	2022-08-10	8630000	98	1.13557e-05	0.113557	ND	ND	ND	WT Tus/Ter	5303-6b	2023-03-07	4380000	7340	0.0016758	16.758	16530	0.00377397	37.7397
WT Tus/Ter	5303-4d	2022-08-10	9460000	85	8.9852e-06	0.089852	ND	ND	ND	WT Tus/Ter	5303-4d	2022-08-10	4630000	10620	0.00229374	22.9374	ND	ND	ND
WT Tus/Ter	5303-4d	2022-08-10	9840000	70	7.11382e-06	0.0711382	ND	ND	ND	WT Tus/Ter	5303-4d	2022-08-10	7020000	1260	0.000179487	1.79487	ND	ND	ND
WT Tus/Ter	5303-4d	2022-08-10	5360000	55	1.02612e-05	0.102612	ND	ND	ND	WT Tus/Ter	5303-4d	2022-08-10	6120000	5510	0.000900327	9.00327	ND	ND	ND
WT Tus/Ter	5303-4d	2022-08-10	8230000	149	1.81045e-05	0.181045	ND	ND	ND	WT Tus/Ter	5303-4d	2022-08-10	6880000	10340	0.00150291	15.0291	ND	ND	ND
										WT Tus/Ter	5303-4d	2022-08-10	6250000	4920	0.0007872	7.872	ND	ND	ND
										WT Tus/Ter	5303-4d	2022-08-10	5760000	5010	0.000869792	8.69792	ND	ND	ND
MEDIAN					2.73092e-05	0.273092		2.36766e-05	0.236766	MEDIAN					0.00112791	11.2791		0.00156349	15.6349
n					75			32		n					79			31

## Sheet: rad52
YPD (No Tus Expression)										YPGAL (+Tus Expression)
Genotype	Strain #	Date of Assay	YPD	SC-trp	Trp+ Frequency	Trp+ Frequency x 10^-4	5FOA	Ura- Frequency	Ura- Frequency x 10^-4	Genotype	Strain #	Date of Assay	YPD	SC-trp	Trp+ Frequency	Trp+ Frequency x 10^-4	5FOA	Ura- Frequency	Ura- Frequency x 10^-4
rad52	5291-18d	2022-05-04	1183000	2.625	2.21893e-06	0.0221893	ND	ND	ND	rad52	5291-18d	2022-05-04	5990000	209	3.48915e-05	0.348915	ND	ND	ND
rad52	5291-18d	2022-05-04	2350000	11.125	4.73404e-06	0.0473404	ND	ND	ND	rad52	5291-18d	2022-05-04	3340000	41	1.22754e-05	0.122754	ND	ND	ND
rad52	5291-18d	2022-05-04	3530000	7.25	2.05382e-06	0.0205382	ND	ND	ND	rad52	5291-18d	2022-05-04	5270000	253	4.80076e-05	0.480076	ND	ND	ND
rad52	5291-18d	2022-05-04	3580000	213	5.94972e-05	0.594972	ND	ND	ND	rad52	5291-18d	2022-05-04	7300000	361	4.94521e-05	0.494521	ND	ND	ND
rad52	5291-18d	2022-05-04	2990000	11.625	3.88796e-06	0.0388796	ND	ND	ND	rad52	5291-18d	2022-05-04	4250000	176	4.14118e-05	0.414118	ND	ND	ND
rad52	5291-18d	2022-05-04	1638000	9.875	6.02869e-06	0.0602869	ND	ND	ND	rad52	5291-18d	2022-05-04	3500000	134	3.82857e-05	0.382857	ND	ND	ND
rad52	5291-18d	2022-07-14	3520000	2	5.68182e-07	0.00568182	ND	ND	ND	rad52	5291-18d	2022-07-14	4550000	75	1.64835e-05	0.164835	ND	ND	ND
rad52	5291-18d	2022-07-14	3110000	3	9.6463e-07	0.0096463	ND	ND	ND	rad52	5291-18d	2022-07-14	2870000	64	2.22997e-05	0.222997	ND	ND	ND
rad52	5291-18d	2022-07-14	3630000	5	1.37741e-06	0.0137741	ND	ND	ND	rad52	5291-18d	2022-07-14	2960000	77	2.60135e-05	0.260135	ND	ND	ND
rad52	5291-18d	2022-07-14	2030000	2	9.85222e-07	0.00985222	ND	ND	ND	rad52	5291-18d	2022-07-14	3630000	183	5.04132e-05	0.504132	ND	ND	ND
rad52	5291-18d	2022-07-14	1840000	42	2.28261e-05	0.228261	ND	ND	ND	rad52	5291-18d	2022-07-14	1360000	44	3.23529e-05	0.323529	ND	ND	ND
rad52	5291-18d	2022-07-14	2850000	1	3.50877e-07	0.00350877	ND	ND	ND	rad52	5291-18d	2023-03-09	7340000	63	8.58311e-06	0.0858311	143	1.94823e-05	0.194823
rad52	5291-18d	2023-03-09	6140000	25	4.07166e-06	0.0407166	100	1.62866e-05	0.162866	rad52	5291-18d	2023-03-09	6920000	104	1.50289e-05	0.150289	226	3.2659e-05	0.32659
rad52	5291-18d	2023-03-09	6990000	13	1.8598e-06	0.018598	147	2.103e-05	0.2103	rad52	5291-18d	2023-03-09	8080000	93	1.15099e-05	0.115099	1289	0.00015953	1.5953
rad52	5291-18d	2023-03-09	4660000	9	1.93133e-06	0.0193133	111	2.38197e-05	0.238197	rad52	5291-18d	2023-03-19	2150000	211	9.81395e-05	0.981395	137	6.37209e-05	0.637209
rad52	5291-18d	2023-03-19	3350000	30	8.95522e-06	0.0895522	45	1.34328e-05	0.134328	rad52	5291-18d	2023-03-19	2450000	44	1.79592e-05	0.179592	851	0.000347347	3.47347
rad52	5291-18d	2023-03-19	3200000	5	1.5625e-06	0.015625	19	5.9375e-06	0.059375	rad52	5291-18d	2023-03-19	2150000	39	1.81395e-05	0.181395	36	1.67442e-05	0.167442
rad52	5291-18d	2023-03-19	3430000	17	4.95627e-06	0.0495627	6	1.74927e-06	0.0174927	rad52	5291-18d	2023-03-19	2260000	81	3.58407e-05	0.358407	55	2.43363e-05	0.243363
rad52	5291-18d	2023-03-19	3200000	26	8.125e-06	0.08125	79	2.46875e-05	0.246875	rad52	5291-18d	2023-03-19	2140000	42	1.96262e-05	0.196262	530	0.000247664	2.47664
rad52	5291-18d	2023-03-19	2810000	10	3.55872e-06	0.0355872	39	1.3879e-05	0.13879	rad52	5291-18d	2023-03-19	1580000	48	3.03797e-05	0.303797	96	6.07595e-05	0.607595
rad52	5291-18d	2023-03-19	2520000	8	3.1746e-06	0.031746	13	5.15873e-06	0.0515873	rad52	5291-18d	2023-12-12	5120000	253	4.94141e-05	0.494141	478	9.33594e-05	0.933594
rad52	5291-18d	2023-12-12	3620000	14	3.8674e-06	0.038674	72	1.98895e-05	0.198895	rad52	5291-18d	2023-12-12	4600000	16	3.47826e-06	0.0347826	144	3.13043e-05	0.313043
rad52	5291-18d	2023-12-12	3410000	5	1.46628e-06	0.0146628	95	2.78592e-05	0.278592	rad52	5291-18d	2023-12-12	3490000	42	1.20344e-05	0.120344	70	2.00573e-05	0.200573
rad52	5291-18d	2023-12-12	4530000	346	7.63797e-05	0.763797	52	1.1479e-05	0.11479	rad52	5291-18d	2023-12-12	4100000	48	1.17073e-05	0.117073	84	2.04878e-05	0.204878
rad52	5291-18d	2023-12-12	2860000	4	1.3986e-06	0.013986	40	1.3986e-05	0.13986	rad52	5291-18d	2023-12-12	5560000	99	1.78058e-05	0.178058	ND	ND	ND
rad52	5291-18d	2023-12-12	3500000	8	2.28571e-06	0.0228571	ND	ND	ND	rad52	5291-18d	2023-12-12	4730000	94	1.98732e-05	0.198732	ND	ND	ND
rad52	5291-18d	2023-12-12	4430000	7	1.58014e-06	0.0158014	ND	ND	ND
MEDIAN					2.28571e-06	0.0228571		1.3986e-05	0.13986	MEDIAN					2.10864e-05	0.210864		3.2659e-05	0.32659
n					27			13		n					26			13

## Sheet: rad51
YPD (No Tus Expression)										YPGAL (+Tus Expression)
Genotype	Strain #	Date of Assay	YPD	SC-trp	Trp+ Frequency	Trp+ Frequency x 10^-4	5FOA	Ura- Frequency	Ura- Frequency x 10^-4	Genotype	Strain #	Date of Assay	YPD	SC-trp	Trp+ Frequency	Trp+ Frequency x 10^-4	5FOA	Ura- Frequency	Ura- Frequency x 10^-4
rad51	5276-10d	2022-04-13	1150000	16	1.3913e-05	0.13913	ND	ND	ND	rad51	5276-10d	2022-04-13	1240000	307	0.000247581	2.47581	ND	ND	ND
rad51	5276-10d	2022-04-13	1130000	30	2.65487e-05	0.265487	ND	ND	ND	rad51	5276-10d	2022-04-13	800000	634	0.0007925	7.925	ND	ND	ND
rad51	5276-10d	2022-04-13	1170000	25	2.13675e-05	0.213675	ND	ND	ND	rad51	5276-10d	2022-04-13	1070000	433	0.000404673	4.04673	ND	ND	ND
rad51	5276-22b	2022-04-26	1320000	201.25	0.000152462	1.52462	ND	ND	ND	rad51	5276-10d	2022-04-26	1510000	302	0.0002	2	ND	ND	ND
rad51	5276-8b	2022-05-10	3660000	166	4.53552e-05	0.453552	ND	ND	ND	rad51	5276-8b	2022-05-10	4120000	1060	0.000257282	2.57282	ND	ND	ND
rad51	5276-8b	2022-05-10	3190000	249	7.80564e-05	0.780564	ND	ND	ND	rad51	5276-8b	2022-05-10	4400000	750	0.000170455	1.70455	ND	ND	ND
rad51	5276-8b	2022-05-10	4080000	303	7.42647e-05	0.742647	ND	ND	ND	rad51	5276-8b	2022-05-10	5270000	770	0.00014611	1.4611	ND	ND	ND
rad51	5276-8b	2022-05-24	3410000	334	9.79472e-05	0.979472	ND	ND	ND	rad51	5276-8b	2022-05-24	3560000	10440	0.00293258	29.3258	ND	ND	ND
rad51	5276-8b	2022-05-24	4120000	168	4.07767e-05	0.407767	ND	ND	ND	rad51	5276-8b	2022-05-24	4940000	3600	0.000728745	7.28745	ND	ND	ND
rad51	5276-8b	2022-05-24	4460000	100	2.24215e-05	0.224215	ND	ND	ND	rad51	5276-8b	2022-05-24	4670000	1430	0.00030621	3.0621	ND	ND	ND
rad51	5276-10d	2022-05-24	2390000	131	5.48117e-05	0.548117	ND	ND	ND	rad51	5276-8b	2022-05-24	4200000	1350	0.000321429	3.21429	ND	ND	ND
rad51	5276-10d	2022-05-24	2190000	25	1.14155e-05	0.114155	ND	ND	ND	rad51	5276-10d	2022-05-24	2220000	140	6.30631e-05	0.630631	ND	ND	ND
rad51	5276-10d	2022-05-24	2260000	43	1.90265e-05	0.190265	ND	ND	ND	rad51	5276-10d	2022-05-24	1600000	120	7.5e-05	0.75	ND	ND	ND
rad51	5276-10d	2022-05-24	2700000	43	1.59259e-05	0.159259	ND	ND	ND	rad51	5276-10d	2022-05-24	1470000	290	0.000197279	1.97279	ND	ND	ND
rad51	5276-10d	2022-05-24	2720000	138	5.07353e-05	0.507353	ND	ND	ND	rad51	5276-10d	2022-05-24	1010000	140	0.000138614	1.38614	ND	ND	ND
rad51	5276-10d	2022-07-14	3520000	94	2.67045e-05	0.267045	ND	ND	ND	rad51	5276-10d	2022-05-24	2000000	220	0.00011	1.1	ND	ND	ND
rad51	5276-10d	2022-07-14	1130000	387	0.000342478	3.42478	ND	ND	ND	rad51	5276-10d	2022-05-24	1520000	1050	0.000690789	6.90789	ND	ND	ND
rad51	5276-10d	2022-07-14	3780000	378	0.0001	1	ND	ND	ND	rad51	5276-10d	2022-05-24	2470000	820	0.000331984	3.31984	ND	ND	ND
rad51	5276-10d	2022-07-14	1440000	174	0.000120833	1.20833	ND	ND	ND	rad51	5276-10d	2022-07-14	3600000	460	0.000127778	1.27778	ND	ND	ND
rad51	5276-10d	2022-07-14	1260000	104	8.25397e-05	0.825397	ND	ND	ND	rad51	5276-10d	2022-07-14	400000	70	0.000175	1.75	ND	ND	ND
rad51	5276-8b	2022-10-20	7900000	2690	0.000340506	3.40506	ND	ND	ND	rad51	5276-10d	2022-07-14	3490000	1170	0.000335244	3.35244	ND	ND	ND
rad51	5276-8b	2022-10-20	9010000	518	5.74917e-05	0.574917	ND	ND	ND	rad51	5276-10d	2022-07-14	2550000	420	0.000164706	1.64706	ND	ND	ND
rad51	5276-8b	2022-10-20	3560000	215	6.03933e-05	0.603933	ND	ND	ND	rad51	5276-10d	2022-07-14	910000	60	6.59341e-05	0.659341	ND	ND	ND
rad51	5276-8b	2022-10-20	8850000	773	8.73446e-05	0.873446	ND	ND	ND	rad51	5276-8b	2022-10-20	7230000	950	0.000131397	1.31397	ND	ND	ND
rad51	5276-8b	2022-10-20	8320000	767	9.21875e-05	0.921875	ND	ND	ND	rad51	5276-8b	2022-10-20	6080000	4980	0.000819079	8.19079	ND	ND	ND
rad51	5276-8b	2023-04-06	3870000	239	6.17571e-05	0.617571	668	0.00017261	1.7261	rad51	5276-8b	2022-10-20	6190000	1720	0.000277868	2.77868	ND	ND	ND
rad51	5276-8b	2023-04-06	3280000	203	6.18902e-05	0.618902	ND	ND	ND	rad51	5276-8b	2022-10-20	7920000	1560	0.00019697	1.9697	ND	ND	ND
rad51	5276-8b	2023-04-06	5010000	193	3.8523e-05	0.38523	ND	ND	ND	rad51	5276-8b	2022-10-20	6820000	2540	0.000372434	3.72434	ND	ND	ND
rad51	5276-8b	2023-04-06	4300000	612	0.000142326	1.42326	ND	ND	ND	rad51	5276-8b	2022-10-20	6790000	1190	0.000175258	1.75258	ND	ND	ND
rad51	5276-8b	2023-04-06	3470000	573	0.00016513	1.6513	ND	ND	ND	rad51	5276-8b	2023-04-06	3890000	890	0.000228792	2.28792	440	0.000113111	1.13111
rad51	5276-8b	2023-04-06	4100000	191	4.65854e-05	0.465854	822	0.000200488	2.00488	rad51	5276-8b	2023-04-06	4290000	790	0.000184149	1.84149	590	0.000137529	1.37529
rad51	5276-8b	2023-12-12	3900000	240	6.15385e-05	0.615385	8460	0.00216923	21.6923	rad51	5276-8b	2023-04-06	5610000	1920	0.000342246	3.42246	940	0.000167558	1.67558
rad51	5276-8b	2023-12-12	6800000	280	4.11765e-05	0.411765	1470	0.000216176	2.16176	rad51	5276-8b	2023-04-06	9540000	1330	0.000139413	1.39413	400	4.19287e-05	0.419287
rad51	5276-8b	2023-12-12	7900000	210	2.65823e-05	0.265823	2530	0.000320253	3.20253	rad51	5276-8b	2023-04-06	5490000	1420	0.000258652	2.58652	450	8.19672e-05	0.819672
rad51	5276-8b	2023-12-12	4900000	1970	0.000402041	4.02041	890	0.000181633	1.81633	rad51	5276-8b	2023-04-06	6390000	880	0.000137715	1.37715	560	8.76369e-05	0.876369
rad51	5276-8b	2023-12-12	8600000	120	1.39535e-05	0.139535	930	0.00010814	1.0814	rad51	5276-8b	2023-12-12	3000000	750	0.00025	2.5	660	0.00022	2.2
rad51	5276-8b	2023-12-12	4000000	1320	0.00033	3.3	1000	0.00025	2.5	rad51	5276-8b	2023-12-12	5000000	1260	0.000252	2.52	750	0.00015	1.5
										rad51	5276-8b	2023-12-12	3700000	610	0.000164865	1.64865	290	7.83784e-05	0.783784
										rad51	5276-8b	2023-12-12	3200000	1200	0.000375	3.75	2140	0.00066875	6.6875
										rad51	5276-8b	2023-12-12	3800000	1040	0.000273684	2.73684	610	0.000160526	1.60526
										rad51	5276-8b	2023-12-12	2900000	680	0.000234483	2.34483	420	0.000144828	1.44828
MEDIAN					6.03933e-05	0.603933		0.000208332	2.08332	MEDIAN					0.000234483	2.34483		0.000141178	1.41178
n					37			8		n					41			12

## Sheet: rad59
YPD (No Tus Expression)										YPGAL (+Tus Expression)
Genotype	Strain #	Date of Assay	YPD	SC-trp	Trp+ Frequency	Trp+ Frequency x 10^-4	5FOA	Ura- Frequency	Ura- Frequency x 10^-4	Genotype	Strain #	Date of Assay	YPD	SC-trp	Trp+ Frequency	Trp+ Frequency x 10^-4	5FOA	Ura- Frequency	Ura- Frequency x 10^-4
rad59	5541-4	2023-02-07	4240000	43	1.01415e-05	0.101415	67	1.58019e-05	0.158019	rad59	5541-4	2023-02-07	4270000	2490	0.000583138	5.83138	3690	0.000864169	8.64169
rad59	5541-4	2023-02-07	4800000	93	1.9375e-05	0.19375	109	2.27083e-05	0.227083	rad59	5541-4	2023-02-07	4160000	3280	0.000788462	7.88462	9330	0.00224279	22.4279
rad59	5541-4	2023-02-07	5150000	226	4.38835e-05	0.438835	35	6.79612e-06	0.0679612	rad59	5541-4	2023-02-07	4620000	4420	0.00095671	9.5671	5470	0.00118398	11.8398
rad59	5541-4	2023-02-07	5220000	77	1.4751e-05	0.14751	84	1.6092e-05	0.16092	rad59	5541-4	2023-02-07	4300000	4860	0.00113023	11.3023	5650	0.00131395	13.1395
rad59	5541-4	2023-02-07	5820000	129	2.21649e-05	0.221649	236	4.05498e-05	0.405498	rad59	5541-4	2023-03-07	7240000	6460	0.000892265	8.92265	ND	ND	ND
rad59	5541-4	2023-02-07	4430000	45	1.0158e-05	0.10158	35	7.90068e-06	0.0790068	rad59	5541-4	2023-03-07	7590000	6870	0.000905138	9.05138	15670	0.00206456	20.6456
rad59	5541-4	2023-03-07	5880000	151	2.56803e-05	0.256803	113	1.92177e-05	0.192177	rad59	5541-4	2023-03-07	6750000	9980	0.00147852	14.7852	ND	ND	ND
rad59	5541-4	2023-03-07	7260000	97	1.33609e-05	0.133609	352	4.84848e-05	0.484848	rad59	5541-4	2023-03-07	7080000	15400	0.00217514	21.7514	ND	ND	ND
rad59	5541-4	2023-03-07	5990000	123	2.05342e-05	0.205342	31	5.17529e-06	0.0517529	rad59	5541-4	2023-03-07	7740000	9870	0.00127519	12.7519	ND	ND	ND
rad59	5541-4	2023-03-07	6400000	188	2.9375e-05	0.29375	101	1.57813e-05	0.157812
rad59	5541-4	2023-03-07	5250000	205	3.90476e-05	0.390476	79	1.50476e-05	0.150476
rad59	5541-4	2023-03-07	7160000	255	3.56145e-05	0.356145	78	1.08939e-05	0.108939
MEDIAN					2.13496e-05	0.213496		1.57916e-05	0.157916	MEDIAN					0.00095671	9.5671		0.00131395	13.1395
n					12			12		n					9			5

## Sheet: rad51 rad59
YPD (No Tus Expression)										YPGAL (+Tus Expression)
Genotype	Strain #	Date of Assay	YPD	SC-trp	Trp+ Frequency	Trp+ Frequency x 10^-4	5FOA	Ura- Frequency	Ura- Frequency x 10^-4	Genotype	Strain #	Date of Assay	YPD	SC-trp	Trp+ Frequency	Trp+ Frequency x 10^-4	5FOA	Ura- Frequency	Ura- Frequency x 10^-4
rad51 rad59	5279-19d	2022-03-29	1333000	16	1.2003e-05	0.12003	ND	ND	ND	rad51 rad59	5279-19d	2022-03-29	632000	12	1.89873e-05	0.189873	ND	ND	ND
rad51 rad59	5279-19d	2022-03-29	1118000	13.75	1.22987e-05	0.122987	ND	ND	ND	rad51 rad59	5279-19d	2022-03-29	1013000	80	7.89733e-05	0.789733	ND	ND	ND
rad51 rad59	5279-19d	2022-03-29	1151000	18	1.56386e-05	0.156386	ND	ND	ND	rad51 rad59	5279-19d	2022-03-29	1263000	36	2.85036e-05	0.285036	ND	ND	ND
rad51 rad59	5279-19d	2022-03-29	1145000	5.75	5.02183e-06	0.0502183	ND	ND	ND	rad51 rad59	5279-19d	2022-03-29	993000	13	1.30916e-05	0.130916	ND	ND	ND
rad51 rad59	5279-19d	2022-03-29	1473000	6	4.07332e-06	0.0407332	ND	ND	ND	rad51 rad59	5279-19d	2022-03-29	1094000	45	4.11335e-05	0.411335	ND	ND	ND
rad51 rad59	5279-19d	2022-03-29	1168000	31.375	2.68622e-05	0.268622	ND	ND	ND	rad51 rad59	5279-19d	2022-03-29	901000	23	2.55272e-05	0.255272	ND	ND	ND
rad51 rad59	5279-19d	2022-07-19	2730000	25	9.15751e-06	0.0915751	ND	ND	ND	rad51 rad59	5279-19d	2022-07-19	2900000	106	3.65517e-05	0.365517	ND	ND	ND
rad51 rad59	5279-19d	2022-07-19	2770000	1315	0.000474729	4.74729	ND	ND	ND	rad51 rad59	5279-19d	2022-07-19	3440000	134	3.89535e-05	0.389535	ND	ND	ND
rad51 rad59	5279-19d	2022-07-19	3110000	36	1.15756e-05	0.115756	ND	ND	ND	rad51 rad59	5279-19d	2022-07-19	1860000	36	1.93548e-05	0.193548	ND	ND	ND
rad51 rad59	5279-19d	2022-07-19	3280000	361	0.000110061	1.10061	ND	ND	ND	rad51 rad59	5279-19d	2022-07-19	3300000	169	5.12121e-05	0.512121	ND	ND	ND
rad51 rad59	5279-19d	2022-07-19	3370000	60	1.78042e-05	0.178042	ND	ND	ND	rad51 rad59	5279-19d	2022-07-19	4610000	334	7.24512e-05	0.724512	ND	ND	ND
rad51 rad59	5279-19d	2022-07-19	4080000	23	5.63725e-06	0.0563725	ND	ND	ND	rad51 rad59	5279-19d	2022-07-19	2960000	111	3.75e-05	0.375	ND	ND	ND
rad51 rad59	5279-19d	2023-03-28	5180000	33	6.37066e-06	0.0637066	ND	ND	ND	rad51 rad59	5279-19d	2023-03-28	5690000	218	3.83128e-05	0.383128	571	0.000100351	1.00351
rad51 rad59	5279-19d	2023-03-28	4480000	40	8.92857e-06	0.0892857	ND	ND	ND	rad51 rad59	5279-19d	2023-03-28	5540000	238	4.29603e-05	0.429603	842	0.000151986	1.51986
rad51 rad59	5279-19d	2023-03-28	5590000	88	1.57424e-05	0.157424	256	4.57961e-05	0.457961	rad51 rad59	5279-19d	2023-03-28	5800000	328	5.65517e-05	0.565517	258	4.44828e-05	0.444828
rad51 rad59	5279-19d	2023-03-28	6880000	23	3.34302e-06	0.0334302	297	4.31686e-05	0.431686	rad51 rad59	5279-19d	2023-03-28	6870000	193	2.80932e-05	0.280932	1112	0.000161863	1.61863
rad51 rad59	5279-19d	2023-03-28	4900000	36	7.34694e-06	0.0734694	106	2.16327e-05	0.216327	rad51 rad59	5279-19d	2023-03-28	5570000	612	0.000109874	1.09874	583	0.000104668	1.04668
rad51 rad59	5279-19d	2023-03-28	6830000	250	3.66032e-05	0.366032	483	7.07174e-05	0.707174	rad51 rad59	5279-19d	2023-03-28	5630000	360	6.39432e-05	0.639432	461	8.18828e-05	0.818828
MEDIAN					1.17893e-05	0.117893		4.44823e-05	0.444823	MEDIAN					3.86332e-05	0.386332		0.00010251	1.0251
n					18			4		n					18			6

## Sheet: rad5
YPD (No Tus Expression)										YPGAL (+Tus Expression)
Genotype	Strain #	Date of Assay	YPD	SC-trp	Trp+ Frequency	Trp+ Frequency x 10^-4	5FOA	Ura- Frequency	Ura- Frequency x 10^-4	Genotype	Strain #	Date of Assay	YPD	SC-trp	Trp+ Frequency	Trp+ Frequency x 10^-4	5FOA	Ura- Frequency	Ura- Frequency x 10^-4
rad5	5344-19d	2022-06-15	5220000	188	3.60153e-05	0.360153	ND	ND	ND	rad5	5344-19d	2022-06-15	6500000	12640	0.00194462	19.4462	ND	ND	ND
rad5	5344-19d	2022-06-15	3650000	411	0.000112603	1.12603	ND	ND	ND	rad5	5344-19d	2022-06-15	5270000	4050	0.000768501	7.68501	ND	ND	ND
rad5	5344-19d	2022-06-15	7550000	331	4.38411e-05	0.438411	ND	ND	ND	rad5	5344-19d	2022-06-15	6550000	4150	0.000633588	6.33588	ND	ND	ND
rad5	5344-19d	2022-06-15	5580000	241	4.319e-05	0.4319	ND	ND	ND	rad5	5344-19d	2022-06-15	4560000	4010	0.000879386	8.79386	ND	ND	ND
rad5	5344-19d	2022-06-15	3540000	152	4.29379e-05	0.429379	ND	ND	ND	rad5	5344-19d	2022-06-15	3400000	4750	0.00139706	13.9706	ND	ND	ND
rad5	5344-19d	2022-06-15	4030000	52	1.29032e-05	0.129032	ND	ND	ND	rad5	5344-19d	2022-06-15	8850000	11340	0.00128136	12.8136	ND	ND	ND
rad5	5344-24d	2022-07-11	4340000	181	4.17051e-05	0.417051	ND	ND	ND	rad5	5344-24d	2022-07-11	2920000	3650	0.00125	12.5	ND	ND	ND
rad5	5344-24d	2022-07-11	4180000	59	1.41148e-05	0.141148	ND	ND	ND	rad5	5344-24d	2022-07-11	5020000	11210	0.00223307	22.3307	ND	ND	ND
rad5	5344-24d	2022-07-11	5410000	110	2.03327e-05	0.203327	ND	ND	ND	rad5	5344-24d	2022-07-11	3230000	3310	0.00102477	10.2477	ND	ND	ND
rad5	5344-24d	2022-07-11	4980000	109	2.18876e-05	0.218876	ND	ND	ND	rad5	5344-24d	2022-07-11	4760000	6950	0.00146008	14.6008	ND	ND	ND
rad5	5344-24d	2022-07-11	4410000	384	8.70748e-05	0.870748	ND	ND	ND	rad5	5344-19d	2022-08-10	1790000	520	0.000290503	2.90503	ND	ND	ND
rad5	5344-19d	2022-08-10	7970000	177	2.22083e-05	0.222083	ND	ND	ND	rad5	5344-19d	2022-08-10	3450000	790	0.000228986	2.28986	ND	ND	ND
rad5	5344-19d	2022-08-10	8310000	64	7.70156e-06	0.0770156	ND	ND	ND	rad5	5344-19d	2022-08-10	4310000	2690	0.00062413	6.2413	ND	ND	ND
rad5	5344-19d	2022-08-10	17550000	288	1.64103e-05	0.164103	ND	ND	ND	rad5	5344-19d	2022-08-10	6040000	5390	0.000892384	8.92384	ND	ND	ND
rad5	5344-19d	2022-08-10	11590000	112	9.6635e-06	0.096635	ND	ND	ND	rad5	5344-19d	2022-08-10	3480000	3290	0.000945402	9.45402	ND	ND	ND
rad5	5344-19d	2022-08-10	9580000	271	2.82881e-05	0.282881	ND	ND	ND	rad5	5344-19d	2022-08-10	6820000	6170	0.000904692	9.04692	ND	ND	ND
rad5	5344-19d	2022-08-10	8190000	58	7.08181e-06	0.0708181	ND	ND	ND
MEDIAN					2.22083e-05	0.222083				MEDIAN					0.000925047	9.25047
n					17					n					16

## Sheet: mph1
YPD (No Tus Expression)										YPGAL (+Tus Expression)
Genotype	Strain #	Date of Assay	YPD	SC-trp	Trp+ Frequency	Trp+ Frequency x 10^-4	5FOA	Ura- Frequency	Ura- Frequency x 10^-4	Genotype	Strain #	Date of Assay	YPD	SC-trp	Trp+ Frequency	Trp+ Frequency x 10^-4	5FOA	Ura- Frequency	Ura- Frequency x 10^-4
mph1	5366-9a	2022-07-21	16000000	440	2.75e-05	0.275	ND	ND	ND	mph1	5366-9a	2022-07-21	5260000	1770	0.000336502	3.36502	ND	ND	ND
mph1	5366-9a	2022-07-21	8500000	156	1.83529e-05	0.183529	ND	ND	ND	mph1	5366-9a	2022-07-21	5930000	4870	0.000821248	8.21248	ND	ND	ND
mph1	5366-9a	2022-07-21	10700000	3086	0.000288411	2.88411	ND	ND	ND	mph1	5366-9a	2022-07-21	7160000	780	0.000108939	1.08939	ND	ND	ND
mph1	5366-9a	2022-07-21	6490000	244	3.75963e-05	0.375963	ND	ND	ND	mph1	5366-9a	2022-07-21	6070000	4430	0.000729819	7.29819	ND	ND	ND
mph1	5366-9a	2022-07-21	9730000	962	9.88695e-05	0.988695	ND	ND	ND	mph1	5366-9a	2022-07-21	6300000	970	0.000153968	1.53968	ND	ND	ND
mph1	5366-9a	2022-08-10	13000000	272	2.09231e-05	0.209231	ND	ND	ND	mph1	5366-9a	2022-08-10	3100000	1590	0.000512903	5.12903	ND	ND	ND
mph1	5366-9a	2022-08-10	3600000	488	0.000135556	1.35556	ND	ND	ND	mph1	5366-9a	2022-08-10	3800000	860	0.000226316	2.26316	ND	ND	ND
mph1	5366-9a	2022-08-10	7400000	253	3.41892e-05	0.341892	ND	ND	ND	mph1	5366-9a	2022-08-10	48300000	9200	0.000190476	1.90476	ND	ND	ND
mph1	5366-9a	2022-08-10	5100000	185	3.62745e-05	0.362745	ND	ND	ND	mph1	5366-9a	2022-08-10	11900000	1870	0.000157143	1.57143	ND	ND	ND
mph1	5366-9a	2022-08-10	11800000	205	1.73729e-05	0.173729	ND	ND	ND	mph1	5366-9a	2022-08-10	7100000	1720	0.000242254	2.42254	ND	ND	ND
mph1	5366-9a	2022-08-10	6500000	170	2.61538e-05	0.261538	ND	ND	ND	mph1	5366-9a	2022-08-10	11900000	1940	0.000163025	1.63025	ND	ND	ND
mph1	5366-21c	2022-10-20	8820000	346	3.9229e-05	0.39229	ND	ND	ND	mph1	5366-21c	2022-10-20	6750000	860	0.000127407	1.27407	ND	ND	ND
mph1	5366-21c	2022-10-20	7280000	241	3.31044e-05	0.331044	ND	ND	ND	mph1	5366-21c	2022-10-20	6840000	2020	0.000295322	2.95322	ND	ND	ND
mph1	5366-21c	2022-10-20	8270000	229	2.76904e-05	0.276904	ND	ND	ND	mph1	5366-21c	2022-10-20	7400000	1490	0.000201351	2.01351	ND	ND	ND
mph1	5366-21c	2022-10-20	8960000	370	4.12946e-05	0.412946	ND	ND	ND	mph1	5366-21c	2022-10-20	9210000	2510	0.00027253	2.7253	ND	ND	ND
mph1	5366-21c	2022-10-20	8960000	272	3.03571e-05	0.303571	ND	ND	ND	mph1	5366-21c	2022-10-20	5510000	1580	0.000286751	2.86751	ND	ND	ND
mph1	5366-9a	2023-03-06	3800000	322	8.47368e-05	0.847368	327	8.60526e-05	0.860526	mph1	5366-9a	2023-03-06	4330000	1180	0.000272517	2.72517	720	0.000166282	1.66282
mph1	5366-9a	2023-03-06	4420000	404	9.14027e-05	0.914027	324	7.33032e-05	0.733032	mph1	5366-9a	2023-03-06	4130000	1400	0.000338983	3.38983	330	7.99031e-05	0.799031
mph1	5366-9a	2023-03-06	3900000	467	0.000119744	1.19744	303	7.76923e-05	0.776923	mph1	5366-9a	2023-03-06	4320000	6030	0.00139583	13.9583	3800	0.00087963	8.7963
mph1	5366-9a	2023-03-06	5420000	435	8.02583e-05	0.802583	ND	ND	ND	mph1	5366-9a	2023-03-06	3990000	770	0.000192982	1.92982	690	0.000172932	1.72932
mph1	5366-9a	2023-03-06	5420000	272	5.01845e-05	0.501845	188	3.46863e-05	0.346863	mph1	5366-9a	2023-03-06	4240000	820	0.000193396	1.93396	570	0.000134434	1.34434
mph1	5366-9a	2023-03-06	4610000	318	6.89805e-05	0.689805	1687	0.000365944	3.65944	mph1	5366-9a	2023-03-06	3820000	1550	0.000405759	4.05759	1100	0.000287958	2.87958
mph1	5366-9a	2024-04-08	5110000	158	3.09198e-05	0.309198	ND	ND	ND	mph1	5366-9a	2024-04-08	4640000	3060	0.000659483	6.59483	4800	0.00103448	10.3448
mph1	5366-9a	2024-04-08	6520000	186	2.85276e-05	0.285276	787	0.000120706	1.20706	mph1	5366-9a	2024-04-08	4880000	1280	0.000262295	2.62295	790	0.000161885	1.61885
mph1	5366-9a	2024-04-08	5800000	130	2.24138e-05	0.224138	739	0.000127414	1.27414	mph1	5366-9a	2024-04-08	4080000	1000	0.000245098	2.45098	1210	0.000296569	2.96569
mph1	5366-9a	2024-04-08	4530000	210	4.63576e-05	0.463576	441	9.7351e-05	0.97351	mph1	5366-9a	2024-04-08	3830000	2170	0.00056658	5.6658	520	0.00013577	1.3577
mph1	5366-9a	2024-04-08	2650000	60	2.26415e-05	0.226415	326	0.000123019	1.23019	mph1	5366-9a	2024-04-08	3870000	1410	0.000364341	3.64341	2150	0.000555556	5.55556
mph1	5366-9a	2024-04-08	4760000	160	3.36134e-05	0.336134				mph1	5366-9a	2024-04-08	4480000	1590	0.000354911	3.54911	690	0.000154018	1.54018
MEDIAN					3.52318e-05	0.352318		9.7351e-05	0.97351	MEDIAN					0.000272524	2.72524		0.000169607	1.69607
n					28			9		n					28			12

## Sheet: rad5 mph1
YPD (No Tus Expression)										YPGAL (+Tus Expression)
Genotype	Strain #	Date of Assay	YPD	SC-trp	Trp+ Frequency	Trp+ Frequency x 10^-4	5FOA	Ura- Frequency	Ura- Frequency x 10^-4	Genotype	Strain #	Date of Assay	YPD	SC-trp	Trp+ Frequency	Trp+ Frequency x 10^-4	5FOA	Ura- Frequency	Ura- Frequency x 10^-4
rad5 mph1	5361-10a	2022-07-12	2070000	176	8.50242e-05	0.850242	ND	ND	ND	rad5 mph1	5361-10a	2022-07-12	2190000	520	0.000237443	2.37443	ND	ND	ND
rad5 mph1	5361-10a	2022-07-12	740000	25	3.37838e-05	0.337838	ND	ND	ND	rad5 mph1	5361-10a	2022-07-12	1890000	660	0.000349206	3.49206	ND	ND	ND
rad5 mph1	5361-10a	2022-07-12	1970000	67	3.40102e-05	0.340102	ND	ND	ND	rad5 mph1	5361-10a	2022-07-12	2190000	1140	0.000520548	5.20548	ND	ND	ND
rad5 mph1	5361-10a	2022-07-12	2130000	188	8.82629e-05	0.882629	ND	ND	ND	rad5 mph1	5361-10a	2022-07-12	2380000	7110	0.00298739	29.8739	ND	ND	ND
rad5 mph1	5361-10a	2022-07-12	1870000	93	4.97326e-05	0.497326	ND	ND	ND	rad5 mph1	5361-10a	2022-07-12	3080000	1580	0.000512987	5.12987	ND	ND	ND
rad5 mph1	5361-10a	2022-07-12	2220000	90	4.05405e-05	0.405405	ND	ND	ND	rad5 mph1	5361-10a	2022-07-12	3030000	700	0.000231023	2.31023	ND	ND	ND
rad5 mph1	5361-10a	2022-08-10	5900000	109	1.84746e-05	0.184746	ND	ND	ND	rad5 mph1	5361-10a	2022-08-10	11600000	770	6.63793e-05	0.663793	ND	ND	ND
rad5 mph1	5361-10a	2022-08-10	11500000	262	2.27826e-05	0.227826	ND	ND	ND	rad5 mph1	5361-10a	2022-08-10	10700000	1270	0.000118692	1.18692	ND	ND	ND
rad5 mph1	5361-10a	2022-08-10	8000000	305	3.8125e-05	0.38125	ND	ND	ND	rad5 mph1	5361-10a	2022-08-10	33700000	1190	3.53116e-05	0.353116	ND	ND	ND
rad5 mph1	5361-10a	2022-08-10	9100000	107	1.17582e-05	0.117582	ND	ND	ND	rad5 mph1	5361-10a	2022-08-10	9100000	1100	0.000120879	1.20879	ND	ND	ND
rad5 mph1	5361-10a	2022-08-10	4900000	65	1.32653e-05	0.132653	ND	ND	ND	rad5 mph1	5361-10a	2022-08-10	12300000	1000	8.13008e-05	0.813008	ND	ND	ND
rad5 mph1	5361-10a	2022-08-10	7400000	131	1.77027e-05	0.177027	ND	ND	ND	rad5 mph1	5361-10a	2024-12-16	2540000	1170	0.00046063	4.6063	910	0.000358268	3.58268
rad5 mph1	5361-10a	2024-12-16	5380000	916	0.00017026	1.7026	ND	ND	ND	rad5 mph1	5361-10a	2024-12-16	3010000	1120	0.000372093	3.72093	980	0.000325581	3.25581
rad5 mph1	5361-10a	2024-12-16	5230000	329	6.29063e-05	0.629063	ND	ND	ND	rad5 mph1	5361-10a	2024-12-16	3560000	970	0.000272472	2.72472	2470	0.00069382	6.9382
rad5 mph1	5361-10a	2024-12-16	5880000	205	3.48639e-05	0.348639	ND	ND	ND	rad5 mph1	5361-10a	2024-12-16	3080000	1270	0.000412338	4.12338	1210	0.000392857	3.92857
rad5 mph1	5361-10a	2024-12-16	6250000	343	5.488e-05	0.5488	ND	ND	ND	rad5 mph1	5361-10a	2024-12-16	2420000	890	0.000367769	3.67769	1200	0.000495868	4.95868
rad5 mph1	5361-10a	2024-12-16	5490000	425	7.74135e-05	0.774135	ND	ND	ND	rad5 mph1	5361-10a	2024-12-16	2710000	1070	0.000394834	3.94834	1180	0.000435424	4.35424
rad5 mph1	5361-10a	2024-12-16	7810000	299	3.82843e-05	0.382843	ND	ND	ND	rad5 mph1	5361-10a	2025-02-17	2700000	1540	0.00057037	5.7037	370	0.000137037	1.37037
rad5 mph1	5361-10a	2025-02-17	6400000	2440	0.00038125	3.8125	700	0.000109375	1.09375	rad5 mph1	5361-10a	2025-02-17	5400000	990	0.000183333	1.83333	1990	0.000368519	3.68519
rad5 mph1	5361-10a	2025-02-17	6600000	440	6.66667e-05	0.666667	1290	0.000195455	1.95455	rad5 mph1	5361-10a	2025-02-17	5300000	2370	0.00044717	4.4717	1190	0.000224528	2.24528
rad5 mph1	5361-10a	2025-02-17	6200000	110	1.77419e-05	0.177419	1590	0.000256452	2.56452	rad5 mph1	5361-10a	2025-02-17	6500000	1990	0.000306154	3.06154	7960	0.00122462	12.2462
rad5 mph1	5361-10a	2025-02-17	5800000	280	4.82759e-05	0.482759	1140	0.000196552	1.96552	rad5 mph1	5361-10a	2025-02-17	4500000	4980	0.00110667	11.0667	1140	0.000253333	2.53333
rad5 mph1	5361-10a	2025-02-17	3800000	250	6.57895e-05	0.657895	11180	0.00294211	29.4211	rad5 mph1	5361-10a	2025-02-17	6100000	3610	0.000591803	5.91803	7630	0.00125082	12.5082
MEDIAN					4.05405e-05	0.405405		0.000196552	1.96552	MEDIAN					0.000367769	3.67769		0.000380688	3.80688
n					23			5		n					23			12

## Sheet: mre11
YPD (No Tus Expression)										YPGAL (+Tus Expression)
Genotype	Strain #	Date of Assay	YPD	SC-trp	Trp+ Frequency	Trp+ Frequency x 10^-4	5FOA	Ura- Frequency	Ura- Frequency x 10^-4	Genotype	Strain #	Date of Assay	YPD	SC-trp	Trp+ Frequency	Trp+ Frequency x 10^-4	5FOA	Ura- Frequency	Ura- Frequency x 10^-4
mre11	5277-8d	2022-04-13	810000	17	2.09877e-05	0.209877	ND	ND	ND	mre11	5277-8d	2022-04-13	1450000	13030	0.00898621	89.8621	ND	ND	ND
mre11	5277-8d	2022-04-13	1250000	35	2.8e-05	0.28	ND	ND	ND	mre11	5277-8d	2022-04-13	1150000	7580	0.0065913	65.913	ND	ND	ND
mre11	5277-8d	2022-04-13	910000	5.125	5.63187e-06	0.0563187	ND	ND	ND	mre11	5277-8d	2022-04-13	1090000	4140	0.00379817	37.9817	ND	ND	ND
mre11	5277-8d	2022-04-13	890000	64	7.19101e-05	0.719101	ND	ND	ND	mre11	5277-8d	2022-04-13	1110000	5260	0.00473874	47.3874	ND	ND	ND
mre11	5277-8d	2022-04-13	1980000	94	4.74747e-05	0.474747	ND	ND	ND	mre11	5277-8d	2022-04-13	1050000	5460	0.0052	52	ND	ND	ND
mre11	5277-8d	2022-04-13	1000000	5.625	5.625e-06	0.05625	ND	ND	ND	mre11	5277-8d	2022-04-13	1400000	2259	0.00161357	16.1357	ND	ND	ND
mre11	5277-20d	2022-04-27	1250000	11.75	9.4e-06	0.094	ND	ND	ND	mre11	5277-20d	2022-04-27	1050000	1040	0.000990476	9.90476	ND	ND	ND
mre11	5277-20d	2022-04-27	1350000	27.625	2.0463e-05	0.20463	ND	ND	ND	mre11	5277-20d	2022-04-27	1080000	1450	0.00134259	13.4259	ND	ND	ND
mre11	5277-20d	2022-04-27	1370000	19.5	1.42336e-05	0.142336	ND	ND	ND	mre11	5277-20d	2022-04-27	2040000	4950	0.00242647	24.2647	ND	ND	ND
mre11	5277-20d	2022-04-27	1210000	38.125	3.15083e-05	0.315083	ND	ND	ND	mre11	5277-20d	2022-04-27	1820000	19570	0.0107527	107.527	ND	ND	ND
mre11	5277-20d	2022-04-27	1240000	94	7.58065e-05	0.758065	ND	ND	ND	mre11	5277-20d	2022-04-27	2130000	16800	0.00788732	78.8732	ND	ND	ND
mre11	5277-20d	2022-04-27	960000	10.125	1.05469e-05	0.105469	ND	ND	ND	mre11	5277-8d	2022-06-16	1690000	3180	0.00188166	18.8166	ND	ND	ND
mre11	5277-8d	2022-06-16	1190000	55	4.62185e-05	0.462185	ND	ND	ND	mre11	5277-8d	2022-06-16	4160000	6770	0.0016274	16.274	ND	ND	ND
mre11	5277-8d	2022-06-16	1750000	142	8.11429e-05	0.811429	ND	ND	ND	mre11	5277-8d	2022-06-16	2780000	3010	0.00108273	10.8273	ND	ND	ND
mre11	5277-8d	2022-06-16	1260000	18	1.42857e-05	0.142857	ND	ND	ND	mre11	5277-8d	2022-06-16	1930000	6780	0.00351295	35.1295	ND	ND	ND
mre11	5277-8d	2022-06-16	1760000	113	6.42045e-05	0.642045	ND	ND	ND	mre11	5277-8d	2022-06-16	2720000	15440	0.00567647	56.7647	ND	ND	ND
mre11	5277-8d	2022-06-16	1560000	106	6.79487e-05	0.679487	ND	ND	ND	mre11	5277-8d	2022-07-06	690000	2600	0.00376812	37.6812	ND	ND	ND
mre11	5277-8d	2022-06-16	770000	77	0.0001	1	ND	ND	ND	mre11	5277-8d	2022-07-06	3790000	26100	0.00688654	68.8654	ND	ND	ND
mre11	5277-8d	2022-07-06	1640000	60	3.65854e-05	0.365854	ND	ND	ND	mre11	5277-8d	2022-07-06	2620000	8500	0.00324427	32.4427	ND	ND	ND
mre11	5277-8d	2022-07-06	369000	141	0.000382114	3.82114	ND	ND	ND	mre11	5277-8d	2022-07-06	2350000	4800	0.00204255	20.4255	ND	ND	ND
mre11	5277-8d	2022-07-06	1830000	38	2.0765e-05	0.20765	ND	ND	ND	mre11	5277-8d	2022-07-06	3840000	7000	0.00182292	18.2292	ND	ND	ND
mre11	5277-8d	2022-07-06	1910000	98	5.13089e-05	0.513089	ND	ND	ND	mre11	5277-8d	2022-07-06	2900000	6000	0.00206897	20.6897	ND	ND	ND
mre11	5277-8d	2022-07-06	2690000	24	8.92193e-06	0.0892193	ND	ND	ND	mre11	5277-8d	2023-05-01	2690000	18600	0.0069145	69.145	17800	0.0066171	66.171
mre11	5277-8d	2022-07-06	1740000	50	2.87356e-05	0.287356	ND	ND	ND	mre11	5277-8d	2023-05-01	3450000	26900	0.0077971	77.971	17900	0.00518841	51.8841
mre11	5277-8d	2023-05-01	1810000	57	3.14917e-05	0.314917	5	2.76243e-06	0.0276243	mre11	5277-8d	2023-05-01	2920000	13400	0.00458904	45.8904	9000	0.00308219	30.8219
mre11	5277-8d	2023-05-01	1790000	62	3.46369e-05	0.346369	89	4.97207e-05	0.497207	mre11	5277-8d	2023-05-01	2590000	24900	0.0096139	96.139	54000	0.0208494	208.494
mre11	5277-8d	2023-05-01	1610000	42	2.6087e-05	0.26087	25	1.5528e-05	0.15528	mre11	5277-8d	2023-05-01	3410000	40200	0.0117889	117.889	22000	0.00645161	64.5161
mre11	5277-8d	2023-05-01	2470000	57	2.30769e-05	0.230769	36	1.45749e-05	0.145749	mre11	5277-8d	2023-05-01	3080000	26900	0.00873377	87.3377	23000	0.00746753	74.6753
mre11	5277-8d	2023-05-01	1690000	33	1.95266e-05	0.195266	77	4.55621e-05	0.455621	mre11	5346-24a	2022-06-16	1890000	22290	0.0117937	117.937	ND	ND	ND
mre11	5277-8d	2023-05-01	1620000	17	1.04938e-05	0.104938	0	0	0	mre11	5346-24a	2022-06-16	1910000	8570	0.00448691	44.8691	ND	ND	ND
mre11	5346-24a	2022-06-16	1150000	116	0.00010087	1.0087	ND	ND	ND	mre11	5346-24a	2022-06-16	2280000	3850	0.0016886	16.886	ND	ND	ND
mre11	5346-24a	2022-06-16	1320000	88	6.66667e-05	0.666667	ND	ND	ND	mre11	5346-24a	2022-06-16	1730000	6840	0.00395376	39.5376	ND	ND	ND
mre11	5346-24a	2022-06-16	2950000	28	9.49153e-06	0.0949153	ND	ND	ND	mre11	5346-24a	2022-06-16	1970000	19530	0.00991371	99.1371	ND	ND	ND
mre11	5346-24a	2022-06-16	1740000	156	8.96552e-05	0.896552	ND	ND	ND	mre11	5346-24a	2022-06-16	1390000	13980	0.0100576	100.576	ND	ND	ND
mre11	5346-24a	2022-06-16	1390000	23	1.65468e-05	0.165468	ND	ND	ND	mre11	5346-24a	2022-07-06	2960000	5500	0.00185811	18.5811	ND	ND	ND
mre11	5346-24a	2022-06-16	1510000	57	3.77483e-05	0.377483	ND	ND	ND	mre11	5346-24a	2022-07-06	2600000	7900	0.00303846	30.3846	ND	ND	ND
mre11	5346-24a	2022-07-06	2010000	67	3.33333e-05	0.333333	ND	ND	ND	mre11	5346-24a	2022-07-06	820000	4100	0.005	50	ND	ND	ND
mre11	5346-24a	2022-07-06	1820000	45	2.47253e-05	0.247253	ND	ND	ND	mre11	5346-24a	2022-07-06	1880000	12800	0.00680851	68.0851	ND	ND	ND
mre11	5346-24a	2022-07-06	1110000	31	2.79279e-05	0.279279	ND	ND	ND	mre11	5346-24a	2022-07-06	2190000	8700	0.0039726	39.726	ND	ND	ND
mre11	5346-24a	2022-07-06	1870000	23	1.22995e-05	0.122995	ND	ND	ND	mre11	5346-24a	2022-07-06	2420000	9300	0.00384298	38.4298	ND	ND	ND
mre11	5346-24a	2022-07-06	1810000	30	1.65746e-05	0.165746	ND	ND	ND
mre11	5346-24a	2022-07-06	1620000	45	2.77778e-05	0.277778	ND	ND	ND
MEDIAN					2.7964e-05	0.27964		1.50514e-05	0.150514	MEDIAN					0.00422976	42.2976		0.00653436	65.3436
n					42			6		n					40			6

[truncated: 25 more sheets: mre11-nd, xrs2, sae2, dnl4, tel1, exo1, sgs1, exo1 sgs1, mus81, yen1, mus81 yen1, slx4, rad1, rad10, msh3, rad1 slx4, slx1, tof1, csm3, scc1-73 …]
