# Supplementary material for: The Slx4-Rad1-Rad10 nuclease differentially regulates deletions and duplications induced by a replication fork barrier
Source: PLoS Genet. 2025 May 30;21(5):e1011720. doi: 10.1371/journal.pgen.1011720 (PMC12151478; doi:10.1371/journal.pgen.1011720)
Supplement: S7 Table — (XLSX) [file pgen.1011720.s014.xlsx]

## Sheet: WT D10A-ER
YPD (No induction)										YPD+beta-estradiol (+induction)
Genotype	Strain #	Date of Assay	YPD	SC-trp	Trp+ Frequency	Trp+ Frequency x 10^-4	5FOA	Ura- Frequency	Ura- Frequency x 10^-4	Genotype	Strain #	Date of Assay	YPD	SC-trp	Trp+ Frequency	Trp+ Frequency x 10^-4	5FOA	Ura- Frequency	Ura- Frequency x 10^-4
WT D10A-ER	5950-6	2023-10-30	5420000	650	0.000119926	1.19926	110	2.02952e-05	0.202952	WT D10A-ER	5950-6	2023-10-30	1430000	596000	0.416783	4167.83	60000	0.041958	419.58
WT D10A-ER	5950-6	2023-10-30	4370000	540	0.00012357	1.2357	110	2.51716e-05	0.251716	WT D10A-ER	5950-6	2023-10-30	1460000	666000	0.456164	4561.64	59000	0.040411	404.11
WT D10A-ER	5950-6	2023-10-30	5120000	2110	0.000412109	4.12109	150	2.92969e-05	0.292969	WT D10A-ER	5950-6	2023-10-30	1020000	560000	0.54902	5490.2	102000	0.1	1000
WT D10A-ER	5950-6	2023-10-30	5470000	970	0.000177331	1.77331	800	0.000146252	1.46252	WT D10A-ER	5950-6	2023-10-30	1120000	415000	0.370536	3705.36	103000	0.0919643	919.643
WT D10A-ER	5950-6	2023-10-30	4290000	630	0.000146853	1.46853	100	2.331e-05	0.2331	WT D10A-ER	5950-6	2023-10-30	2610000	1523000	0.583525	5835.25	153000	0.0586207	586.207
WT D10A-ER	5950-6	2023-10-30	5570000	1110	0.000199282	1.99282	320	5.74506e-05	0.574506	WT D10A-ER	5950-6	2023-10-30	980000	331000	0.337755	3377.55	125000	0.127551	1275.51
WT D10A-ER	5950-6	2023-10-30	6950000	3400	0.000489209	4.89209	140	2.01439e-05	0.201439	WT D10A-ER	5950-6	2023-10-30	3400000	708000	0.208235	2082.35	387000	0.113824	1138.24
WT D10A-ER	5950-6	2023-10-30	6630000	1800	0.000271493	2.71493	330	4.97738e-05	0.497738	WT D10A-ER	5950-6	2023-10-30	1580000	408000	0.258228	2582.28	72000	0.0455696	455.696
WT D10A-ER	5950-6	2023-10-30	5930000	930	0.00015683	1.5683	111	1.87184e-05	0.187184	WT D10A-ER	5950-6	2023-10-30	930000	270000	0.290323	2903.23	23000	0.0247312	247.312
WT D10A-ER	5950-6	2023-10-30	4090000	820	0.000200489	2.00489	1290	0.000315403	3.15403	WT D10A-ER	5950-6	2023-10-30	1700000	338000	0.198824	1988.24	126000	0.0741176	741.176
WT D10A-ER	5950-6	2023-10-30	4390000	1330	0.000302961	3.02961	36	8.20046e-06	0.0820046	WT D10A-ER	5950-6	2023-10-30	1380000	263000	0.19058	1905.8	41000	0.0297101	297.101
WT D10A-ER	5950-6	2023-10-30	4860000	N/A			140	2.88066e-05	0.288066	WT D10A-ER	5950-6	2023-10-30	520000	170000	0.326923	3269.23	29000	0.0557692	557.692
WT D10A-ER	5950-6	2023-11-02	3550000	610	0.000171831	1.71831	60	1.69014e-05	0.169014	WT D10A-ER	5950-6	2023-11-02	3170000	854000	0.269401	2694.01	166000	0.0523659	523.659
WT D10A-ER	5950-6	2023-11-02	7930000	1420	0.000179067	1.79067	290	3.657e-05	0.3657	WT D10A-ER	5950-6	2023-11-02	3180000	1148000	0.361006	3610.06	145000	0.0455975	455.975
WT D10A-ER	5950-6	2023-11-02	6520000	2540	0.000389571	3.89571	1380	0.000211656	2.11656	WT D10A-ER	5950-6	2023-11-02	3770000	534000	0.141645	1416.45	1058000	0.280637	2806.37
WT D10A-ER	5950-6	2023-11-02	5750000	1340	0.000233043	2.33043	240	4.17391e-05	0.417391	WT D10A-ER	5950-6	2023-11-02	2950000	957000	0.324407	3244.07	318000	0.107797	1077.97
WT D10A-ER	5950-6	2023-11-02	4850000	3120	0.000643299	6.43299	160	3.29897e-05	0.329897	WT D10A-ER	5950-6	2023-11-02	2760000	659000	0.238768	2387.68	585000	0.211957	2119.57
WT D10A-ER	5950-6	2023-11-02	5820000	920	0.000158076	1.58076	5880	0.00101031	10.1031	WT D10A-ER	5950-6	2023-11-02	2210000	594000	0.268778	2687.78	272000	0.123077	1230.77
WT D10A-ER	5950-6	2023-11-15	4060000	640	0.000157635	1.57635	30	7.38916e-06	0.0738916	WT D10A-ER	5950-6	2023-11-15	2780000	970000	0.348921	3489.21	140000	0.0503597	503.597
WT D10A-ER	5950-6	2023-11-15	5390000	N/A			50	9.27644e-06	0.0927644	WT D10A-ER	5950-6	2023-11-15	2750000	1170000	0.425455	4254.55	180000	0.0654545	654.545
WT D10A-ER	5950-6	2023-11-15	4310000	2120	0.000491879	4.91879	190	4.40835e-05	0.440835	WT D10A-ER	5950-6	2023-11-15	3140000	770000	0.245223	2452.23	1260000	0.401274	4012.74
WT D10A-ER	5950-6	2023-11-15	5540000	2950	0.000532491	5.32491	90	1.62455e-05	0.162455	WT D10A-ER	5950-6	2023-11-15	4670000	1090000	0.233405	2334.05	240000	0.0513919	513.919
WT D10A-ER	5950-6	2023-11-15	4750000	730	0.000153684	1.53684	60	1.26316e-05	0.126316	WT D10A-ER	5950-6	2023-11-15	3390000	1190000	0.351032	3510.32	390000	0.115044	1150.44
WT D10A-ER	5950-6	2023-11-15	2790000	500	0.000179211	1.79211	50	1.79211e-05	0.179211	WT D10A-ER	5950-6	2023-11-15	2980000	1000000	0.33557	3355.7	190000	0.0637584	637.584
WT D10A-ER	5976-19b	2024-01-31	3390000	1000	0.000294985	2.94985	90	2.65487e-05	0.265487	WT D10A-ER	5976-19b	2024-01-31	2760000	1270000	0.460145	4601.45	400000	0.144928	1449.28
WT D10A-ER	5976-19b	2024-01-31	5350000	1300	0.000242991	2.42991	790	0.000147664	1.47664	WT D10A-ER	5976-19b	2024-01-31	3130000	680000	0.217252	2172.52	610000	0.194888	1948.88
WT D10A-ER	5976-19b	2024-01-31	6680000	2050	0.000306886	3.06886	340	5.08982e-05	0.508982	WT D10A-ER	5976-19b	2024-01-31	2860000	750000	0.262238	2622.38	240000	0.0839161	839.161
WT D10A-ER	5976-19b	2024-01-31	6720000	2610	0.000388393	3.88393	410	6.10119e-05	0.610119	WT D10A-ER	5976-19b	2024-01-31	2100000	530000	0.252381	2523.81	520000	0.247619	2476.19
WT D10A-ER	5976-19b	2024-01-31	6360000	2100	0.000330189	3.30189	290	4.55975e-05	0.455975	WT D10A-ER	5976-19b	2024-01-31	2090000	690000	0.330144	3301.44	280000	0.133971	1339.71
WT D10A-ER	5976-19b	2024-01-31	6230000	2200	0.00035313	3.5313	80	1.28411e-05	0.128411	WT D10A-ER	5976-19b	2024-01-31	2460000	710000	0.288618	2886.18	350000	0.142276	1422.76
WT D10A-ER	5950-1	12/20/24 (Iffat)	272000	230	0.000845588	8.45588	10	3.67647e-05	0.367647	WT D10A-ER	5950-1	12/20/2024 (Iffat)	84000	62000	0.738095	7380.95	14000	0.166667	1666.67
WT D10A-ER	5950-1	12/20/24 (Iffat)	261000	400	0.00153257	15.3257	50	0.000191571	1.91571	WT D10A-ER	5950-1	12/20/2024 (Iffat)	144000	84000	0.583333	5833.33	22000	0.152778	1527.78
WT D10A-ER	5950-1	12/20/24 (Iffat)	303000	240	0.000792079	7.92079	0	0	0	WT D10A-ER	5950-1	12/20/2024 (Iffat)	81000	50000	0.617284	6172.84	9000	0.111111	1111.11
WT D10A-ER	5950-1	1/3/25 (Iffat)	748000	320	0.000427807	4.27807	19	2.54011e-05	0.254011	WT D10A-ER	5950-1	1/3/2025 (Iffat)	72000	45000	0.625	6250	25000	0.347222	3472.22
										WT D10A-ER	5950-1	1/3/2025 (Iffat)	61000	43000	0.704918	7049.18	19000	0.311475	3114.75
										WT D10A-ER	5950-1	1/3/2025 (Iffat)	40000	32000	0.8	8000	10000	0.25	2500
MEDIAN					0.000283239	2.83239		2.90517e-05	0.290517	MEDIAN					0.332857	3328.57		0.109454	1094.54
n					28			35		n					36			36

## Sheet: mph1 D10A-ER 
YPD (No induction)										YPD+beta-estradiol (+induction)
Genotype	Strain #	Date of Assay	YPD	SC-trp	Trp+ Frequency	Trp+ Frequency x 10^-4	5FOA	Ura- Frequency	Ura- Frequency x 10^-4	Genotype	Strain #	Date of Assay	YPD	SC-trp	Trp+ Frequency	Trp+ Frequency x 10^-4	5FOA	Ura- Frequency	Ura- Frequency x 10^-4
mph1 D10A-ER	6002-47d	2024-01-31	4260000	2370	0.000556338	5.56338	660	0.00015493	1.5493	mph1 D10A-ER	6002-47d	2024-01-31	3490000	866000	0.248138	2481.38	947000	0.271347	2713.47
mph1 D10A-ER	6002-47d	2024-01-31	3610000	1480	0.000409972	4.09972	110	3.04709e-05	0.304709	mph1 D10A-ER	6002-47d	2024-01-31	2360000	899000	0.380932	3809.32	292000	0.123729	1237.29
mph1 D10A-ER	6002-47d	2024-01-31	3910000	9820	0.00251151	25.1151	710	0.000181586	1.81586	mph1 D10A-ER	6002-47d	2024-01-31	2070000	358000	0.172947	1729.47	650000	0.31401	3140.1
mph1 D10A-ER	6002-47d	2024-01-31	3920000	3680	0.000938776	9.38776	800	0.000204082	2.04082	mph1 D10A-ER	6002-47d	2024-01-31	1810000	609000	0.336464	3364.64	225000	0.124309	1243.09
mph1 D10A-ER	6002-47d	2024-01-31	5410000	2460	0.000454713	4.54713	640	0.000118299	1.18299	mph1 D10A-ER	6002-47d	2024-01-31	1620000	603000	0.372222	3722.22	415000	0.256173	2561.73
mph1 D10A-ER	6002-47d	2024-01-31	4940000	2130	0.000431174	4.31174	660	0.000133603	1.33603	mph1 D10A-ER	6002-47d	2024-01-31	2500000	1085000	0.434	4340	379000	0.1516	1516
MEDIAN					0.000505526	5.05526		0.000144266	1.44266	MEDIAN					0.354343	3543.43		0.203886	2038.86
n					6			6		n					6			6

## Sheet: rad1 D10A-ER
YPD (No induction)										YPD+beta-estradiol (+induction)
Genotype	Strain #	Date of Assay	YPD	SC-trp	Trp+ Frequency	Trp+ Frequency x 10^-4	5FOA	Ura- Frequency	Ura- Frequency x 10^-4	Genotype	Strain #	Date of Assay	YPD	SC-trp	Trp+ Frequency	Trp+ Frequency x 10^-4	5FOA	Ura- Frequency	Ura- Frequency x 10^-4
rad1 D10A-ER	5995-12d	2024-01-31	2690000	100	3.71747e-05	0.371747	630	0.000234201	2.34201	rad1 D10A-ER	5995-12d	2024-01-31	3150000	164000	0.0520635	520.635	37000	0.011746	117.46
rad1 D10A-ER	5995-12d	2024-01-31	4410000	250	5.66893e-05	0.566893	80	1.81406e-05	0.181406	rad1 D10A-ER	5995-12d	2024-01-31	3950000	311000	0.0787342	787.342	32000	0.00810127	81.0127
rad1 D10A-ER	5995-12d	2024-01-31	5270000	480	9.10816e-05	0.910816	140	2.65655e-05	0.265655	rad1 D10A-ER	5995-12d	2024-01-31	3080000	259000	0.0840909	840.909	16000	0.00519481	51.9481
rad1 D10A-ER	5995-12d	2024-01-31	3400000	730	0.000214706	2.14706	250	7.35294e-05	0.735294	rad1 D10A-ER	5995-12d	2024-01-31	3060000	215000	0.0702614	702.614	23000	0.00751634	75.1634
rad1 D10A-ER	5995-12d	2024-01-31	4300000	400	9.30233e-05	0.930233	30	6.97674e-06	0.0697674	rad1 D10A-ER	5995-12d	2024-01-31	3220000	158000	0.0490683	490.683	16000	0.00496894	49.6894
rad1 D10A-ER	5995-12d	2024-01-31	4490000	300	6.68151e-05	0.668151	180	4.00891e-05	0.400891	rad1 D10A-ER	5995-12d	2024-01-31	2660000	224000	0.0842105	842.105	4000	0.00150376	15.0376
MEDIAN					7.89484e-05	0.789484		3.33273e-05	0.333273	MEDIAN					0.0744978	744.978		0.00635557	63.5557
n					6			6		n					6			6

## Sheet: mus81 yen1 D10A-ER
YPD (No induction)										YPD+beta-estradiol (+induction)
Genotype	Strain #	Date of Assay	YPD	SC-trp	Trp+ Frequency	Trp+ Frequency x 10^-4	5FOA	Ura- Frequency	Ura- Frequency x 10^-4	Genotype	Strain #	Date of Assay	YPD	SC-trp	Trp+ Frequency	Trp+ Frequency x 10^-4	5FOA	Ura- Frequency	Ura- Frequency x 10^-4
mus81 yen1 D10A-ER	5980-6c	2024-02-05	3050000	790	0.000259016	2.59016	90	2.95082e-05	0.295082	mus81 yen1 D10A-ER	5980-6c	2024-02-05	700000	390000	0.557143	5571.43	23000	0.0328571	328.571
mus81 yen1 D10A-ER	5980-6c	2024-02-05	3250000	1760	0.000541538	5.41538	120	3.69231e-05	0.369231	mus81 yen1 D10A-ER	5980-6c	2024-02-05	450000	295000	0.655556	6555.56	10000	0.0222222	222.222
mus81 yen1 D10A-ER	5980-6c	2024-02-05	2560000	690	0.000269531	2.69531	0	0	0	mus81 yen1 D10A-ER	5980-6c	2024-02-05	370000	132000	0.356757	3567.57	5000	0.0135135	135.135
mus81 yen1 D10A-ER	5980-6c	2024-02-05	3040000	1700	0.000559211	5.59211	80	2.63158e-05	0.263158	mus81 yen1 D10A-ER	5980-6c	2024-02-05	300000	126000	0.42	4200	11000	0.0366667	366.667
mus81 yen1 D10A-ER	5980-6c	2024-02-05	3950000	790	0.0002	2	750	0.000189873	1.89873	mus81 yen1 D10A-ER	5980-6c	2024-02-05	510000	241000	0.472549	4725.49	9000	0.0176471	176.471
mus81 yen1 D10A-ER	5980-6c	2024-02-05	2640000	500	0.000189394	1.89394	250	9.4697e-05	0.94697	mus81 yen1 D10A-ER	5980-6c	2024-02-05	530000	257000	0.484906	4849.06	15000	0.0283019	283.019
MEDIAN					0.000264274	2.64274		3.32156e-05	0.332156	MEDIAN					0.478727	4787.27		0.0252621	252.621
n					6			6		n					6			6

## Sheet: slx4 D10A-ER
YPD (No induction)										YPD+beta-estradiol (+induction)
Genotype	Strain #	Date of Assay	YPD	SC-trp	Trp+ Frequency	Trp+ Frequency x 10^-4	5FOA	Ura- Frequency	Ura- Frequency x 10^-4	Genotype	Strain #	Date of Assay	YPD	SC-trp	Trp+ Frequency	Trp+ Frequency x 10^-4	5FOA	Ura- Frequency	Ura- Frequency x 10^-4
slx4 D10A-ER	LSY6254-8C	2025-04-28	7700000	680	8.83117e-05	0.883117	1460	0.00018961	1.8961	slx4 D10A-ER	LSY6254-8C	2025-04-28	1050000	233000	0.221905	2219.05	4400	0.00419048	41.9048
slx4 D10A-ER	LSY6254-8C	2025-04-28	5250000	320	6.09524e-05	0.609524	30	5.71429e-06	0.0571429	slx4 D10A-ER	LSY6254-8C	2025-04-28	700000	111000	0.158571	1585.71	3000	0.00428571	42.8571
slx4 D10A-ER	LSY6254-8C	2025-04-28	7040000	470	6.67614e-05	0.667614	120	1.70455e-05	0.170455	slx4 D10A-ER	LSY6254-8C	2025-04-28	940000	112000	0.119149	1191.49	12200	0.0129787	129.787
slx4 D10A-ER	LSY6254-8C	2025-04-28	8850000	420	4.74576e-05	0.474576	620	7.00565e-05	0.700565	slx4 D10A-ER	LSY6254-8C	2025-04-28	680000	86000	0.126471	1264.71	1600	0.00235294	23.5294
slx4 D10A-ER	LSY6254-8C	2025-04-28	10530000	1090	0.000103514	1.03514	360	3.4188e-05	0.34188	slx4 D10A-ER	LSY6254-8C	2025-04-28	710000	90000	0.126761	1267.61	5100	0.0071831	71.831
slx4 D10A-ER	LSY6254-8C	2025-04-28	6500000	290	4.46154e-05	0.446154	760	0.000116923	1.16923	slx4 D10A-ER	LSY6254-8C	2025-04-28	950000	158000	0.166316	1663.16	7500	0.00789474	78.9474
MEDIAN					6.38569e-05	0.638569		5.21223e-05	0.521223	MEDIAN					0.142666	1426.66		0.00573441	57.3441
n					6			6		n					6			6
